# Supplementary material for: Local Phenomena Shape Backyard Soil Metabolite Composition
Source: Metabolites. 2020 Feb 29;10(3):86. doi: 10.3390/metabo10030086 (PMC7143036; doi:10.3390/metabo10030086)
Supplement: Supplementary file 1 [file metabolites-10-00086-s001.zip › Supp info/Table S1.csv]

Table S1: Top 30 most differential metabolites between Binger, Norman and Oklahoma City.
	MeanDecreaseAccuracy	Annotation	Cosine Score	Shared Peaks	Ppm error
X164.1071_0.27	0.006897527
X586.4383_10.5	0.006459226
X340.3571_9.73	0.006157434
X258.279_5.64	0.006139456
X360.3469_6.19	0.00545013
X358.3677_7.15	0.005398189
X354.3364_8.05	0.005395245
X376.3184_8.05	0.005163017
X352.3207_7.63	0.00506486
X314.3051_6.3	0.00499508
X332.3156_5.55	0.004943769
X374.3027_7.63	0.00477193
X321.3149_9.18	0.004363474
X303.2316_7.61	0.004306954
X244.1906_4.5	0.004054115
X502.3165_7.54	0.004038919
X214.2166_6.37	0.003830491
X702.2128_9.44	0.003734955
X262.1776_5.02	0.003617233
X218.1151_2.96	0.003368097
X279.3044_7.95	0.003074571	phytol	0.94	8	1
X629.4801_10.51	0.00306658
X211.0463_5	0.003062776
X305.1105_4.72	0.003045815
X222.5543_5	0.002989943
X190.5601_4.72	0.002865297
X302.1021_4.72	0.002815068
X220.5965_6.84	0.0027741
X707.1682_9.44	0.002757914
X637.3051_8.18	0.002687872
