# Supplementary material for: Local Phenomena Shape Backyard Soil Metabolite Composition
Source: Metabolites. 2020 Feb 29;10(3):86. doi: 10.3390/metabo10030086 (PMC7143036; doi:10.3390/metabo10030086)
Supplement: Supplementary file 1 [file metabolites-10-00086-s001.zip › Supp info/Table S2.csv]

Table S2: Exclusion list.
m/z
371.101
235.206
311.084
314.131
285.0135
144.9822
102.03
111.04
89.06
83.06
167.01
90.53
122.55
139.02
99.53
110.02
81.52
102.54
97.99
124.09
125.99
102.04
81.05
85.08
111.54
111.02
94.05
105.04
182.99
208.04
182.98
81.04
154.99
98.51
123.05
104.03
74.1
145.04
132.1
110.07
185.02
125.55
118.09
113.07
101.07
112.02
145.03
91.03
90.06
97.08
288.29
144
99.06
102.53
168.02
70.01
143.04
84.06
205.13
180.04
155.5
149.06
113.04
114.04
181.03
87.09
101.03
155.51
198
131.53
112.09
110.52
107.06
114.09
214.04
74.06
111.09
173.03
89.51
123.08
95.06
158
200
101.04
207.99
100.03
296.97
102.06
94.04
82.54
126.1
163.1
100.08
207.98
90.98
144.98
109.02
79.02
103.03
183.15
86.1
316.32
82.02
255.94
88.08
140.02
130.09
338.34
84.04
122.07
90.09
137.55
193.97
123.04
140.08
171.15
116
184.99
180.05
167.02
149.08
140
247.17
134.55
194.12
128.12
120.04
177.11
223.01
92.52
157.03
309.13
102.05
337.1
98.07
171.01
257.97
124.54
84.05
72.08
95.04
172.57
76.04
86.06
151.04
168.01
140.07
125.08
147.03
170.1
99.09
312.94
125.09
151.03
165.11
184.98
102.13
199.03
94.55
136.09
125.98
109.52
130.01
151.1
138.1
226.95
84.96
102.09
228.05
113.96
210.48
255.95
167.09
132.53
199.99
171
153.11
175
337.11
111.52
125.07
103.04
173.08
217.1
215.13
109.08
146.98
112.04
143.01
116.07
215.12
143.06
139.99
130.05
108.54
131.08
130.53
161.06
100.11
163.49
228.06
381.13
141.96
96.07
171.03
247.16
120.05
391.28
289.29
198.97
84.08
217.11
166.1
220.93
271.92
101.53
261.06
365.14
171.1
158.96
104.11
185.03
82.05
273.95
158.01
70.07
85.04
161.07
230.14
91.02
209.04
83.52
90.51
337.23
161.08
365.13
90.52
113.03
80.05
391.29
148.02
171.04
186.98
123.06
146.5
261.07
113.06
275.98
164.07
113.11
129.07
106.03
113.02
337.24
115.05
186.02
73.53
90.05
209.98
104.07
169.01
156.99
131.55
130.16
158.12
104.53
224.01
132
196.02
271.91
139.98
226
126.99
180.99
86.08
152.95
120.02
140.12
361.93
101.98
273.96
146.56
148.09
226.01
114.06
123.09
105.03
123.55
126.05
139
223.99
220.94
221.02
218.06
137.08
171.99
98.99
179.09
361.92
167.13
195.09
163
273.17
411.91
127.05
91.52
173.01
127.04
103.05
99
150.1
91.06
100.04
179.99
88.02
339.35
114.05
144.1
339.34
189.97
186.04
280.98
190.11
96.06
312.95
317.32
158.06
311.94
125.11
206.13
149.56
97.51
101.11
114.1
72.05
152.99
103.53
99.01
191.02
183.99
72.04
244.26
176.01
218.07
153
138.07
192.06
114.56
106.05
193.98
288.92
158.07
82.07
129.98
338.35
128.07
202.11
138.99
144.07
192.12
121.06
152.12
88.11
190.07
163.05
252.46
112.05
150.01
196.09
141.01
99.51
151.06
98.06
229.14
195.99
112.52
123.54
120.06
110.06
156.08
507.27
338.11
120.03
133.11
141.98
189.11
257.96
96.04
136.08
109.04
206.14
99.05
225.99
108.07
107.03
71.06
167.51
139.1
252.45
170.09
387.93
115.03
126.07
311.95
232.05
155.13
172.59
140.01
94.07
102.97
437.91
87.06
317.33
245.03
285.02
132.04
101.99
178.11
939.6
114.07
83.54
181.01
190.06
116.11
113.54
190.99
289.3
211.48
323.93
115.09
118.05
111.07
108.06
187.03
128.55
154.01
124.04
156.01
126.01
152.08
179.13
134.07
103.09
939.59
238.14
75.1
142.1
91.5
111.08
175.1
161.05
98.08
181.99
114.54
154.49
218.98
186.03
133.1
155.99
124.05
169.02
196.08
83.04
280.99
387.92
487.89
173.07
128.08
328.92
116.04
167.52
217.96
154.1
97.52
328.91
127.09
126.06
288.28
98.01
169.98
105.05
157.08
215.04
299.18
146.06
255.23
176.11
184.15
239.09
198.13
294.94
91.51
199.04
119.09
146.04
135.08
153.13
168
144.06
111.06
237.09
194.14
189.96
141.05
165.08
192.13
204.12
149.09
309.95
88.04
162.01
96.05
382.13
112.08
181.05
507.28
176.09
218.12
158.99
117.07
164.1
181.02
310.13
182.03
381.26
934.64
218.11
130.52
685.44
132.03
138.05
73.08
102.01
201
205.03
248.17
102.07
282.9
362.93
213.02
205.04
178.12
98.98
143.08
228.01
134.99
174.09
135.05
100.06
275.08
200.09
223.02
139.07
336.25
169.14
235.98
685.43
255.06
181.14
109.1
154.13
100.53
214.92
158.08
350.89
934.65
255.07
940.6
145.02
142.13
128.11
663.45
160.07
112.1
366.14
112.54
79.04
82.52
95.09
158.15
939.58
97.04
153.03
437.9
228.2
139.11
382.14
212.03
136.06
272.29
186.96
141.07
154.48
129.05
706.49
147.52
186.05
217.12
122.02
99.04
155.11
114.02
411.9
149.1
392.29
150.02
114.13
139.12
149.02
309.14
142.51
181.15
101.06
934.63
135.07
181.11
663.46
127.11
171.06
